# Supplementary material for: On the unfounded enthusiasm for soft selective sweeps II: Examining recent evidence from humans, flies, and viruses
Source: PLoS Genet. 2018 Dec 28;14(12):e1007859. doi: 10.1371/journal.pgen.1007859 (PMC6336318; doi:10.1371/journal.pgen.1007859)
Supplement: S2 Table — (XLSX) [file pgen.1007859.s006.xlsx]

## Sheet: Sheet2
Divergence time * 4N	Migration %	Number of pulses	S/HIC Classification
			hard	linkedHard	linkedSoft	neut	soft
0.25	1e-05	5	0	0.001	0.086	0.849	0.064
		10	0	0	0.073	0.849	0.078
		50	0	0.001	0.066	0.881	0.052
		100	0	0	0.062	0.875	0.063
	0.0001	5	0	0	0.077	0.842	0.08
		10	0	0	0.063	0.881	0.056
		50	0	0	0.089	0.838	0.074
		100	0	0	0.09	0.84	0.069
	0.001	5	0	0.001	0.083	0.851	0.064
		10	0	0	0.096	0.837	0.066
		50	0	0	0.08	0.858	0.062
		100	0	0.001	0.058	0.867	0.074
	0.01	5	0	0	0.066	0.893	0.041
		10	0	0	0.055	0.902	0.043
		50	0	0	0.007	0.965	0.028
		100	0	0	0.01	0.96	0.03
	0.1	50	0	0	0.079	0.865	0.056
		100	0	0	0.071	0.873	0.055
0.5	1e-05	5	0	0	0.083	0.86	0.057
		10	0	0	0.076	0.868	0.056
		50	0	0	0.083	0.849	0.068
		100	0.001	0	0.089	0.856	0.053
	0.0001	5	0	0	0.072	0.856	0.072
		10	0	0	0.108	0.817	0.075
		50	0	0	0.215	0.717	0.068
		100	0	0	0.236	0.676	0.088
	0.001	5	0	0	0.195	0.728	0.077
		10	0	0	0.257	0.66	0.082
		50	0	0	0.233	0.692	0.075
		100	0	0	0.109	0.828	0.063
	0.01	5	0	0	0.185	0.756	0.059
		10	0	0	0.122	0.818	0.059
		50	0	0	0.011	0.956	0.033
		100	0	0	0.006	0.972	0.022
	0.1	100	0	0	0.06	0.877	0.062
1	1e-05	5	0	0	0.08	0.848	0.071
		10	0	0	0.08	0.858	0.062
		50	0	0.001	0.137	0.782	0.08
		100	0.001	0.001	0.166	0.756	0.076
	0.0001	5	0	0	0.104	0.822	0.073
		10	0	0.001	0.168	0.764	0.067
		50	0	0.002	0.484	0.427	0.086
		100	0	0.003	0.596	0.288	0.112
	0.001	5	0	0.002	0.361	0.577	0.06
		10	0	0	0.523	0.404	0.072
		50	0	0.001	0.462	0.451	0.087
		100	0	0	0.313	0.625	0.062
	0.01	5	0	0	0.355	0.601	0.044
		10	0	0	0.264	0.687	0.05
	0.1	100	0	0	0.071	0.879	0.05
